# Supplementary material for: High Genetic Diversity in Third-Generation Cephalosporin-Resistant Escherichia coli in Wastewater Systems of Schleswig-Holstein
Source: Pathogens. 2024 Jan 20;13(1):90. doi: 10.3390/pathogens13010090 (PMC10820474; doi:10.3390/pathogens13010090)
Supplement: Supplementary file 1 [file pathogens-13-00090-s001.zip]

Archive with 6 entries (6 files):
- Supplementary Figure 1.pdf
- Supplementary Figure 2.pdf
- supplementary table 1 revision .xlsx
- supplementary table 2 revision.xlsx
- supplementary table 3 revision.xlsx
- supplementary table 4 revision.xlsx
