# Supplementary material for: High Genetic Diversity in Third-Generation Cephalosporin-Resistant Escherichia coli in Wastewater Systems of Schleswig-Holstein
Source: Pathogens. 2024 Jan 20;13(1):90. doi: 10.3390/pathogens13010090 (PMC10820474; doi:10.3390/pathogens13010090)
Supplement: Supplementary file 1 [file pathogens-13-00090-s001.zip › supplementary table 1 revision .xlsx]

## Sheet: Tabelle1
location	Characteristics of WWTP
	Design size1 (PE – population equivalent)	Connection size2 (PE – population equivalent)	Daily COD-load (kg/d)	Type of treatment	Hydraulic retention time (hours)	Sludge retention time in AST 3 (days)	MLSS4 (kg/m²)	hospital level (regular/ICU beds)	Industries etc.	Type of sewage system	Share of infiltraton water due to groundwater, surface runoff etc. (%)
WWTP1	82,500	40,089	4.811	Step-feed denitrification - solid bed reactor – sand filtration	19.3	17.7	2.99	primary care (394/64)	pharmaceutical products, cotton-based personal care procucts, food industries	seperated	16
WWTP2	12,600	6,660	663	Sequencing Batch Reactor (SBR) – polishing lagoons	14.5 (SBR)+ 30.7 (polishing lagoons)	25-30	4.34	none	none	seperated	25
WWTP3	25,500	10,480	1.253	Step-feed denitrification - solid bed reactor – sand filtration, (UV treatment from May to Oct.)	27.2	18.2	3.08	primary care (217/10)	none	seperated	10
WWTP4	220,000	68.043	8.168	Pre-anoxic zone denitrification process incl. biological P-removal and post-precipitation – sand filtration	20.1	20.3	3.21	secondary care (437/36)	Household/ solid waste landfill in aftercare	seperated	12
1 Refers to design capacity of WWTP. 2 Refers to actual COD-loading (for 120 g/(COD * d). 3 AST – Activated sludge tank. 4 Mixed liquor suspended solids in AST.
The type of sewage system indicates whether the catchment area is drained in a separate or combined system. In the former, rainwater is collected separately from (domestic) wastewater and discharged directly into the watercourse. There should therefore be a lower risk of contamination, e.g. from agricultural operations. This applies to all wastewater treatment plants.
Infiltration water - extraneous water (groundwater or precipitation water) also occurs in the separation system and can never be completely avoided. High proportions indicate poorly maintained sewers, which could also favor the infiltration of other water (e.g. from agriculture). Misconnections would also lead to high proportions.
