# Supplementary material for: High Genetic Diversity in Third-Generation Cephalosporin-Resistant Escherichia coli in Wastewater Systems of Schleswig-Holstein
Source: Pathogens. 2024 Jan 20;13(1):90. doi: 10.3390/pathogens13010090 (PMC10820474; doi:10.3390/pathogens13010090)
Supplement: Supplementary file 1 [file pathogens-13-00090-s001.zip › supplementary table 2 revision.xlsx]

## Sheet: Tabelle1
resistance type	double disc diffusion assay	ciprofloxacin	gentamycin	tetracycline	trimethoprim
R01	positive	R	R	R	R
R02	positive	R	R	S	R
R03	positive	R	R	S	S
R04	positive	R	S	R	R
R05	positive	R	S	R	S
R06	positive	R	S	S	R
R07	positive	R	S	S	S
R08	positive	S	R	R	R
R09	positive	S	R	R	S
R10	positive	S	R	S	R
R11	positive	S	R	S	S
R12	positive	S	S	R	R
R13	positive	S	S	R	S
R14	positive	S	S	S	R
R15	positive	S	S	S	S
R16	negative	R	S	S	S
R17	negative	S	R	R	R
R18	negative	S	S	S	R
