# Supplementary material for: High Genetic Diversity in Third-Generation Cephalosporin-Resistant Escherichia coli in Wastewater Systems of Schleswig-Holstein
Source: Pathogens. 2024 Jan 20;13(1):90. doi: 10.3390/pathogens13010090 (PMC10820474; doi:10.3390/pathogens13010090)
Supplement: Supplementary file 1 [file pathogens-13-00090-s001.zip › supplementary table 3 revision.xlsx]

## Sheet: Rohdaten
sample_name	phenotype	DD_assay	VITEK_AST (only tested for negative DD assay)	WWTP	sampling_site	ST	complex	resistance	FQ_mutation	FQstatistics_group	plasmid ORIs (only tested for isolates in clusters)	N50	Average Coverage	Average Read Length
1-1-1-1	R08	positive		WWTP 1	influent	ST131		aac(3)-IId,aadA5,blaCTX-M-1,blaTEM-1B,dfrA17,mph(A),strA,strB,sul1,sul2,tet(A)	parE_I529L, gyrA_S83L	double_mut		186562	74	144
1-1-1-2	R15	positive		WWTP 1	influent	ST10	ST10 complex	aac(3)-IId,blaCTX-M-15,blaTEM-1B	none	none		70065	106	145
1-1-1-5	R14	positive		WWTP 1	influent	ST541		aadA2,aadB,blaCTX-M-9,dfrA16,QnrA1,sul1	none	gene_only	IncFIB(K), IncFII, IncHI2, IncHI2A	68848	91	145
1-1-1-6	R12	positive		WWTP 1	influent	ST10	ST10 complex	blaCTX-M-15,blaTEM-1B,QnrS1	none	gene_only		116282	95	145
1-1-1-7	R04	positive		WWTP 1	influent	ST162		aadA5,aph(3')-Ia,blaCTX-M-1,blaTEM-1B,dfrA17,strA,strB,sul2,tet(B)	parC_S80I, gyrA_S83L, gyrA_D87N, gyrA_S83L, gyrA_D87N	multiple_mut		198029	37	144
1-1-2-1	R08	positive		WWTP 1	influent	ST131		aac(3)-IId,aadA5,blaCTX-M-27,blaTEM-1B,dfrA17,mph(A),strA,strB,sul1,sul2,tet(A)	parE_I529L, gyrA_S83L	double_mut	Col156, IncFIB, IncFII, IncY	222118	64	144
1-1-2-3	R15	positive		WWTP 1	influent	ST10	ST10 complex	blaCTX-M-15,QnrB19	none	gene_only		88329	88	145
1-1-2-4	R17	negative	3GCREC confirmed	WWTP 1	influent	ST783		aadA1,aadB,catA1,floR,strA,strB,sul1,sul2,tet(A)	gyrA_S83L	single_mut	negative	185646	67	144
1-1-2-5	R12	positive		WWTP 1	influent	ST131		aadA5,blaCTX-M-15,blaTEM-1B,dfrA17,mph(A),strA,strB,sul1,sul2,tet(A)	parE_I529L, gyrA_S83L	double_mut		179130	79	145
1-1-2-8	R14	positive		WWTP 1	influent	ST7614		aadA5,blaCTX-M-1,dfrA17,sul2	none	none		134334	106	145
1-1-2-9	R06	positive		WWTP 1	influent	ST38	ST38 complex	aadA2,blaCTX-M-14,dfrA12,mph(A),strA,strB,sul1,sul2	parC_S80I, gyrA_S83L, gyrA_D87Y	multiple_mut	negative	149013	87	144
1-1-5-1	R14	positive		WWTP 1	influent	ST372		aadA1,blaSHV-12,dfrA1,QnrS1	none	gene_only		402648	94	144
1-1-5-2	R15	positive		WWTP 1	influent	ST68		blaCTX-M-1	none	none		180956	77	144
1-1-5-6	R07	positive		WWTP 1	influent	ST38	ST38 complex	blaCTX-M-14	parC_S80I, parE_S458A, gyrA_S83L, gyrA_D87Y	multiple_mut	negative	137323	73	144
1-1-5-7	R12	positive		WWTP 1	influent	ST2067		aadA1,blaCTX-M-15,blaTEM-1B,catA1,dfrA1,strA,strB,sul1,sul2,tet(A)	none	none	IncFIB, IncFII, IncQ1	56462	73	144
1-1-5-8	R04	positive		WWTP 1	influent	ST541		aadA2,aadB,blaCTX-M-9,dfrA16,QnrA1,sul1	none	gene_only	IncFIB(K), IncFII	61723	84	144
1-1-5-9	R05	positive		WWTP 1	influent	ST209	ST10 complex	aac(6')Ib-cr,aacA4,blaCTX-M-14,blaTEM-1B,cmlA1,strA,strB,sul2,tet(A)	parC_S80I, parE_S458A, gyrA_S83L, gyrA_D87N	multiple_mut	IncFIB, IncFII, IncI1-α, IncQ1	132515	104	144
1-1-6-1	R12	positive		WWTP 1	influent	ST1722		blaCTX-M-15,dfrA14,QnrS1,strA,strB,sul2,tet(B)	none	gene_only		223645	69	144
1-1-6-2	R15	positive		WWTP 1	influent	ST349		blaCTX-M-1,blaSHV-1	none	none		294245	77	144
1-1-6-3	R14	positive		WWTP 1	influent	ST4519		aadA5,blaCTX-M-1,dfrA17,sul2	none	none		173058	80	144
1-1-6-6	R04	positive		WWTP 1	influent	ST1193		aadA5,blaCTX-M-27,dfrA17,mph(A),strA,strB,sul1,sul2,tet(A)	parC_S80I, parE_L416F, gyrA_S83L, gyrA_D87N	multiple_mut		236239	90	144
1-1-6-8	R01	positive		WWTP 1	influent	ST453		aac(3)-IId,aadA1,aadA2,aph(3')-Ia,blaCTX-M-1,blaTEM-1B,cmlA1,dfrA12,erm(B),mph(A),strA,strB,sul2,sul3,tet(A)	parC_S80I, gyrA_S83L, gyrA_D87N	multiple_mut	IncFIB, IncFII, IncX1, IncY	101984	71	141
1-4-2-10	R13	positive		WWTP 1	effluent	ST209	ST10 complex	aac(6')Ib-cr,aacA4,blaCTX-M-14,blaTEM-1B,cmlA1,strA,strB,sul2,tet(A)	parC_S80I, parE_S458A, gyrA_S83L, gyrA_D87N	multiple_mut	IncFIB, IncFII, IncI1-α, IncQ1	132511	105	144
1-4-2-11	R17	negative	3GCREC confirmed	WWTP 1	effluent	ST783		aadA1,aadB,catA1,floR,strA,strB,sul1,sul2,tet(A)	gyrA_S83L	single_mut	IncFIB, IncFII	158015	83	144
1-4-2-3	R01	positive		WWTP 1	effluent	ST44	ST10 complex	aac(3)-IIa,aadA5,blaCTX-M-15,dfrA17,erm(B),floR,mph(A),strA,strB,sul1,sul2,tet(A)	parC_S80I, parE_S458T, gyrA_S83L, gyrA_D87N	multiple_mut	IncFIA, IncFIB, IncFII	91821	90	144
1-4-2-4	R14	positive		WWTP 1	effluent	ST58		none	none	none		208591	99	144
1-4-2-7	R12	positive		WWTP 1	effluent	ST641		blaCTX-M-1,blaTEM-1B,dfrA5,strA,strB,sul2,tet(B)	none	none		40127	18	143
1-4-3-1	R12	positive		WWTP 1	effluent	ST2332		blaCTX-M-15,blaTEM-1B,dfrA7,sul1,tet(A)	gyrA_S83L	single_mut		109731	25	144
1-4-3-2	R06	positive		WWTP 1	effluent	ST38	ST38 complex	aadA2,blaCTX-M-14,dfrA12,mph(A),strA,strB,sul1,sul2	parC_S80I, gyrA_S83L, gyrA_D87Y	multiple_mut	IncFII	149990	103	145
1-4-3-3	R01	positive		WWTP 1	effluent	ST44	ST10 complex	aac(3)-IIa,aadA5,blaCTX-M-15,dfrA17,erm(B),floR,mph(A),strA,strB,sul1,sul2,tet(A)	parC_S80I, parE_S458T, gyrA_S83L, gyrA_D87N	multiple_mut	Col(MG828), IncFIA, IncFIB, IncFII	89080	111	145
1-4-3-5	R04	positive		WWTP 1	effluent	ST410		aadA2,blaCTX-M-15,dfrA12,mph(A),sul1,tet(A)	parC_S80I, gyrA_S83L, gyrA_D87N	multiple_mut	IncFIB, IncFII	169107	113	145
1-4-3-6	R08	positive		WWTP 1	effluent	ST783		aadA1,aadB,catA1,floR,strA,strB,sul1,sul2,tet(A)	gyrA_S83L	single_mut	negative	185740	56	145
1-4-3-8	R11	positive		WWTP 1	effluent	ST95		aac(3)-IId,blaCTX-M-15,blaTEM-1B	none	none		268418	102	145
1-4-3-9	R03	positive		WWTP 1	effluent	ST1193		aac(3)-IId,blaCTX-M-15,blaTEM-1B	parC_S80I, parE_L416F, gyrA_S83L, gyrA_D87N	multiple_mut		210424	75	145
1-4-6-1	R02	positive		WWTP 1	effluent	ST783		aadA1,aadB,floR,sul1,sul2	gyrA_S83L	single_mut	negative	185740	88	144
1-4-6-10	R18	negative	3GCREC confirmed	WWTP 1	effluent	ST15488		blaCMY-2,blaSHV-12,blaTEM-1B,dfrA8,mph(A)	none	none		127811	72	144
1-4-6-11	R11	positive		WWTP 1	effluent	ST69		aac(3)-IVa,aph(4)-Ia,blaCTX-M-1,mph(A),strA,strB	none	none	IncFII	201714	90	144
1-4-6-12	R15	positive		WWTP 1	effluent	ST7892		blaCTX-M-1	parE_I355T	single_mut		226670	105	144
1-4-6-2	R04	positive		WWTP 1	effluent	ST224		blaCTX-M-1,mph(A)	parC_S80I, parE_S458A, gyrA_S83L, gyrA_D87N	multiple_mut		281234	64	144
1-4-6-4	R17	negative	3GCREC confirmed	WWTP 1	effluent	ST783		aadA1,aadB,catA1,floR,strA,strB,sul1,sul2,tet(A)	gyrA_S83L	single_mut	negative	160403	72	144
1-4-6-6	R12	positive		WWTP 1	effluent	ST2067		aadA1,blaCTX-M-15,blaTEM-1B,catA1,dfrA1,strA,strB,sul1,sul2,tet(A)	none	none	IncFIB, IncFII, IncQ1	58478	58	144
1-4-6-8	R13	positive		WWTP 1	effluent	ST10	ST10 complex	aph(3')-Ic,blaCTX-M-1,blaTEM-1B,floR,mph(A),strA,strB,tet(B)	none	none		132196	77	144
1-4-7-10	R15	positive		WWTP 1	effluent	ST162		blaCTX-M-1	none	none		184707	80	144
1-4-7-2	R02	positive		WWTP 1	effluent	ST354		aac(3)-IId,aph(3')-Ia,blaCTX-M-14,blaTEM-1B,dfrA14,dfrA17,strA,strB,sul2	parC_S80I, parE_I355T, gyrA_S83L, gyrA_D87N	multiple_mut		188749	102	144
1-4-7-3	R01	positive		WWTP 1	effluent	ST453		aac(3)-IId,aadA1,aadA2,aph(3')-Ia,blaCTX-M-1,blaTEM-1B,cmlA1,dfrA12,erm(B),mph(A),strA,strB,sul2,sul3,tet(A)	parC_S80I, gyrA_S83L, gyrA_D87N	multiple_mut	IncFIB, IncFII, IncX1, IncY	105639	87	144
1-4-7-5	R14	positive		WWTP 1	effluent	ST38	ST38 complex	blaCTX-M-15,blaTEM-33,dfrA5,sul1	gyrA_S83A, gyrA_S83L	double_mut		150266	63	144
1-4-7-6	R06	positive		WWTP 1	effluent	ST10	ST10 complex	blaCTX-M-15,blaTEM-1B,dfrA7,strA,strB,sul1,sul2	parC_S57T, parC_S80I, parE_S458A, gyrA_S83L, gyrA_D87N	multiple_mut		96843	82	144
1-4-7-7	R08	positive		WWTP 1	effluent	ST131		aac(3)-IId,aadA5,blaCTX-M-27,blaTEM-1B,dfrA17,mph(A),strA,strB,sul1,sul2,tet(A)	parE_I529L, gyrA_S83L	double_mut	Col156, IncFIB, IncFII	213208	69	144
1-4-7-8	R04	positive		WWTP 1	effluent	ST410		aadA2,blaCTX-M-15,dfrA12,mph(A),sul1,tet(A)	parC_S80I, parE_S458A, gyrA_S83L, gyrA_D87N	multiple_mut	IncFIB, IncFII	127808	97	144
2-1-1-1	R15	positive		WWTP 2	influent	ST88		blaCTX-M-1,blaTEM-1B,mph(A),strA,strB,sul2	none	none		183099	44	144
2-1-1-10	R12	positive		WWTP 2	influent	ST947		aph(3')-Ia,blaCTX-M-1,blaTEM-1B,catA1,floR,mph(A),strA,strB,sul2,tet(A)	gyrA_S83L	single_mut		160698	76	145
2-1-1-2	R10	positive		WWTP 2	influent	ST48		aac(3)-IVa,aph(4)-Ia,blaCTX-M-1,blaTEM-1B,dfrA5,QnrS1,strA,strB,sul2	none	gene_only	ColpVC, IncFIB, IncFII, IncI1-α, IncQ1, IncX1	119491	52	144
2-1-1-3	R01	positive		WWTP 2	influent	ST10	ST10 complex	aac(3)-IIa,aac(6')Ib-cr,aadA5,blaCTX-M-15,blaOXA-1,catB3,dfrA17,mph(A),sul1,sul2,tet(B)	parC_S80I, gyrA_S83L, gyrA_D87N	multiple_mut	Col(BS512), IncFIA, IncFIB, IncFII, IncX4	155966	87	145
2-1-1-5	R09	positive		WWTP 2	influent	ST48		aac(3)-IVa,aph(4)-Ia,blaCTX-M-1,strA,strB	none	none	ColpVC, IncI1-α	130235	52	144
2-1-2-1	R07	positive		WWTP 2	influent	ST393		blaCTX-M-1,dfrA17,strA,strB,sul2	parC_S57T, parC_S80I, gyrA_S83L, gyrA_D87N	multiple_mut		265483	92	145
2-1-2-10	R15	positive		WWTP 2	influent	ST58		none	gyrA_S83L	single_mut	Col8282, ColpVC	165974	51	144
2-1-2-2	R11	positive		WWTP 2	influent	ST48		aac(3)-IVa,aph(4)-Ia,blaCTX-M-1,strA,strB	none	none	ColpVC, IncI1-α	119744	79	144
2-1-2-3	R12	positive		WWTP 2	influent	ST46		blaCTX-M-15,blaTEM-1B,dfrA14,QnrS1,strA,strB,sul2,tet(A)	none	gene_only	IncFII, IncN	82503	115	143
2-1-2-4	R10	positive		WWTP 2	influent	ST48		aac(3)-IVa,aph(4)-Ia,blaCTX-M-1,blaTEM-1B,dfrA5,QnrS1,strA,strB,sul2	none	gene_only	ColpVC, IncFIB, IncFII, IncI1-α, IncQ1, IncX1	108999	44	144
2-1-2-6	R04	positive		WWTP 2	influent	ST131		aph(3')-Ic,blaCTX-M-14b,dfrA14,mph(A),strA,strB,sul2,tet(B)	parC_S80I, parE_E460D, gyrA_S83L	multiple_mut		186884	105	145
2-1-2-8	R14	positive		WWTP 2	influent	ST38	ST38 complex	blaCTX-M-15,blaTEM-33,dfrA5,sul1	gyrA_S83A	single_mut		146099	83	145
2-1-5-1	R15	positive		WWTP 2	influent	ST4038		blaCTX-M-1,sul2	none	none		154661	29	144
2-1-5-10	R11	positive		WWTP 2	influent	ST48		aac(3)-IVa,aph(4)-Ia,blaCTX-M-1,strA,strB	none	none	ColpVC, IncI1-α	130211	51	140
2-1-5-2	R01	positive		WWTP 2	influent	ST10	ST10 complex	aac(3)-IIa,aac(6')Ib-cr,aadA5,blaCTX-M-15,blaOXA-1,catB3,dfrA17,mph(A),sul1,sul2,tet(B)	parC_S80I, parE_L416F, gyrA_S83L, gyrA_D87N	multiple_mut	Col(BS512), IncFIA, IncFIB, IncFII, IncX4	178328	47	144
2-1-5-4	R14	positive		WWTP 2	influent	ST131		aadA5,blaCTX-M-15,blaTEM-1B,dfrA17,mph(A),sul1	parE_I529L, gyrA_S83L	double_mut		191350	49	140
2-1-5-5	R05	positive		WWTP 2	influent	ST46		blaCTX-M-15,QnrS1,tet(A)	none	gene_only	IncFII	86566	68	140
2-1-5-6	R07	positive		WWTP 2	influent	ST361		blaCTX-M-1,blaTEM-1B,sul3	parC_A56T, parC_S80I, gyrA_S83L, gyrA_D87N	multiple_mut		116728	74	140
2-1-5-8	R13	positive		WWTP 2	influent	ST405		blaCTX-M-1,blaTEM-1B,mph(A),strA,strB,sul2,tet(A)	gyrA_S83L	single_mut		103895	60	140
2-1-6-1	R11	positive		WWTP 2	influent	ST48		aac(3)-IVa,aph(4)-Ia,blaCTX-M-1,strA,strB	none	none	ColpVC, IncI1-α	125777	70	140
2-1-6-2	R12	positive		WWTP 2	influent	ST38	ST38 complex	aadA1,aph(3')-Ia,blaCTX-M-14b,blaTEM-1B,catA1,dfrA1,strA,strB,sul2,tet(D)	none	none		210812	79	141
2-1-6-4	R13	positive		WWTP 2	influent	ST453		blaCTX-M-1,blaTEM-1B,dfrA5,strA,strB,sul2,tet(B)	none	none		97045	102	140
2-1-6-5	R02	positive		WWTP 2	influent	ST38	ST38 complex	aac(3)-IIa,aadA2,blaCTX-M-14,dfrA12,mph(A),sul1	parC_S80I, parE_S458A, gyrA_S83L, gyrA_D87Y	multiple_mut	negative	139100	50	140
2-1-6-6	R15	positive		WWTP 2	influent	ST58		none	gyrA_S83L	single_mut	Col8282, ColpVC	170891	109	141
2-4-2-1	R10	positive		WWTP 2	effluent	ST48		aac(3)-IVa,aph(4)-Ia,blaCTX-M-1,blaTEM-1B,dfrA5,QnrS1,strA,strB,sul2	none	gene_only	ColpVC, IncFIB, IncFII, IncI1-α, IncQ1, IncX1	119479	86	144
2-4-2-2	R15	positive		WWTP 2	effluent	ST2797		blaCTX-M-15,blaTEM-1C,QnrS1	none	gene_only		126768	68	127
2-4-2-3	R01	positive		WWTP 2	effluent	ST10	ST10 complex	aac(3)-IIa,aac(6')Ib-cr,aadA5,blaCTX-M-15,blaOXA-1,catB3,dfrA17,mph(A),sul1,sul2,tet(B)	parC_S80I, parE_L416F, gyrA_S83L, gyrA_D87N	multiple_mut	Col(BS512), IncFIA, IncFIB, IncFII, IncX4	156074	63	144
2-4-3-1	R12	positive		WWTP 2	effluent	ST58		blaCTX-M-15,blaTEM-1B,dfrA14,dfrA5,QnrS1,strA,strB,sul2,tet(A)	none	gene_only	IncFIB, IncFII, IncQ1	133466	111	146
2-4-3-2	R15	positive		WWTP 2	effluent	ST131		blaCTX-M-15	parE_I529L, gyrA_S83L	double_mut	IncFIA, IncFIB, IncFII	180868	108	145
2-4-3-3	R11	positive		WWTP 2	effluent	ST48		aac(3)-IVa,aph(4)-Ia,blaCTX-M-1,strA,strB	none	none	ColpVC, IncI1-α	130227	93	145
2-4-6-1	R15	positive		WWTP 2	effluent	ST58		blaCTX-M-15	gyrA_S83L	single_mut	Col8282, ColpVC, IncC, IncFIB, IncI1-α	166232	72	133
2-4-6-2	R13	positive		WWTP 2	effluent	ST6143		aadA1,aadA5,blaCTX-M-15,blaOXA-1,catA1,mph(A),sul1,tet(B)	none	none		105211	84	140
2-4-6-6	R12	positive		WWTP 2	effluent	ST38	ST38 complex	aadA5,blaCTX-M-27,dfrA17,mph(A),strA,strB,sul1,sul2,tet(A)	none	none		170930	60	141
2-4-6-7	R04	positive		WWTP 2	effluent	ST617		aadA5,blaCTX-M-15,dfrA17,mph(A),sul1,tet(B)	parC_S80I, parE_S458A, gyrA_S83L, gyrA_D87N	multiple_mut		119191	55	141
2-4-7-1	R01	positive		WWTP 2	effluent	ST10	ST10 complex	aac(3)-IIa,aac(6')Ib-cr,aadA5,blaCTX-M-15,blaOXA-1,catB3,dfrA17,mph(A),sul1,sul2,tet(B)	parC_S80I, parE_L416F, gyrA_S83L, gyrA_D87N	multiple_mut	Col(BS512), IncFIA, IncFIB, IncFII, IncX4	119110	25	140
2-4-7-10	R12	positive		WWTP 2	effluent	ST69		blaCTX-M-15,blaTEM-1B,dfrA14,QnrS1,strA,strB,sul2,tet(A)	none	gene_only	IncFII, IncN, IncX1, IncY	245078	53	123
2-4-7-3	R11	positive		WWTP 2	effluent	ST48		aac(3)-IVa,aph(4)-Ia,blaCTX-M-1,strA,strB	none	none	ColpVC, IncI1-α	130207	87	140
2-4-7-7	R10	positive		WWTP 2	effluent	ST48		aac(3)-IVa,aph(4)-Ia,blaCTX-M-1,blaTEM-1B,dfrA5,QnrS1,strA,strB,sul2	none	gene_only	ColpVC, IncFIB, IncFII, IncI1-α, IncQ1, IncX1	125773	98	139
2-4-7-9	R15	positive		WWTP 2	effluent	ST68		blaCTX-M-1,blaTEM-1B,mph(A)	none	none		181288	81	141
3-1-1-1	R13	positive		WWTP 3	influent	ST9962		aph(3')-IIa,aph(6)-Ic,blaSHV-12,QnrB19,tet(A)	none	gene_only	IncFII, IncI1-α	217614	58	145
3-1-1-6	R15	positive		WWTP 3	influent	ST69		blaCTX-M-1,blaTEM-1B,mph(A),strA,strB,sul2	none	none		314453	64	144
3-1-1-7	R14	positive		WWTP 3	influent	ST3877	ST10 complex	aadA5,blaCTX-M-15,dfrA17,mph(A),QnrS1,sul1	none	gene_only		84407	101	144
3-1-2-1	R13	positive		WWTP 3	influent	ST9962		aph(3')-IIa,aph(6)-Ic,blaSHV-12,QnrB19,strA,strB,tet(A)	none	gene_only	IncFII, IncI1-α	259875	108	145
3-1-2-3	R14	positive		WWTP 3	influent	ST635		blaSHV-12,dfrA16,sul1	gyrA_S83L	single_mut		68160	104	145
3-1-2-4	R12	positive		WWTP 3	influent	ST69		blaCTX-M-1,blaTEM-1B,dfrA7,strA,strB,sul1,sul2,tet(A)	none	none		184023	80	145
3-1-2-6	R15	positive		WWTP 3	influent	ST316		blaCTX-M-15	gyrA_S83A	single_mut		119765	62	144
3-1-5-1	R15	positive		WWTP 3	influent	ST38	ST38 complex	blaCTX-M-15,QnrS1	none	gene_only		207506	91	140
3-1-5-2	R13	positive		WWTP 3	influent	ST453		blaCTX-M-1,blaTEM-1B,mph(A),strA,strB,sul2,tet(B)	gyrA_D87G	single_mut		123654	82	140
3-1-5-4	R08	positive		WWTP 3	influent	ST131		aac(3)-IId,aadA5,blaCTX-M-15,blaTEM-1B,dfrA17,mph(A),strA,strB,sul1,sul2,tet(A)	parE_I529L, gyrA_S83L	double_mut		191450	86	141
3-1-5-5	R06	positive		WWTP 3	influent	ST543		aadA5,blaCTX-M-15,dfrA1,dfrA17,mph(A),QnrS1,sul1	gyrA_S83L	gene_single_mut		95771	66	141
3-1-5-7	R12	positive		WWTP 3	influent	ST636		aadA1,blaCTX-M-14b,dfrA1,strA,strB,sul2,tet(B)	none	none		184644	85	141
3-1-5-9	R14	positive		WWTP 3	influent	ST4450		aadA5,blaCTX-M-15,dfrA17,QnrS1,sul2	none	gene_only		162187	34	141
3-1-6-1	R13	positive		WWTP 3	influent	ST9962		aph(3')-IIa,aph(6)-Ic,blaSHV-12,QnrB19,tet(A)	parE_I355T	gene_single_mut	IncFII, IncI1-α	214729	103	141
3-1-6-2	R14	positive		WWTP 3	influent	ST3873		aadA5,blaCTX-M-15,blaTEM-1B,dfrA17,erm(B),mph(A),QnrS1,sul1	none	gene_only	IncB/O/K/Z, IncFII, IncI1-α	192591	102	141
3-1-6-3	R12	positive		WWTP 3	influent	ST69		blaCTX-M-15,blaTEM-1B,dfrA14,QnrS1,strA,strB,sul2,tet(A)	none	gene_only		267863	105	141
3-1-6-4	R15	positive		WWTP 3	influent	ST69		blaCTX-M-14	parC_S80I	single_mut	IncB/O/K/Z, IncFIB, IncFII, IncX1	182794	77	141
3-1-6-8	R02	positive		WWTP 3	influent	ST453		aadA1,aadA2,aadA5,blaCARB-2,blaTEM-1B,cmlA1,dfrA16,sul3	parC_S80I, gyrA_S83L, gyrA_D87N	multiple_mut		107290	65	140
3-3-2-1	R10	positive		WWTP 3	effluent	ST120		aac(3)-IId,aadA2,blaCTX-M-15,blaTEM-1B,dfrA12,mph(A),sul1	gyrA_S83L	single_mut	Col156, Col(BS512), IncFIA, IncFIB, IncFIC(FII), IncFII, IncI1-α, IncX4	50635	84	144
3-3-2-2	R13	positive		WWTP 3	effluent	ST9962		aph(3')-IIa,aph(6)-Ic,blaSHV-12,QnrB19	parE_I355T	gene_single_mut	IncI1-α	259351	77	144
3-3-2-4	R12	positive		WWTP 3	effluent	ST485		aadA1,blaCTX-M-15,blaTEM-1B,dfrA1,QnrS1,sul2,tet(A)	parE_I355T	gene_single_mut		162486	78	144
3-3-2-5	R15	positive		WWTP 3	effluent	ST93		blaCTX-M-55	none	none		106272	87	144
3-3-3-1	R13	positive		WWTP 3	effluent	ST9962		aph(3')-IIa,aph(6)-Ic,blaSHV-12,QnrB19,strA,strB	none	gene_only	IncFII, IncI1-α	246151	84	145
3-3-3-2	R14	positive		WWTP 3	effluent	ST80		aac(3)-IIa,aadA5,blaCTX-M-1,blaTEM-30,dfrA17,strA,strB,sul2,tet(B)	none	none		245929	106	144
3-3-3-3	R08	positive		WWTP 3	effluent	ST216		aadA2,aadB,blaCTX-M-9,blaSHV-12,dfrA16,QnrA1,sul1	gyrA_S83L	gene_single_mut	Col440II, IncHI2, IncHI2A	106497	90	145
3-3-3-4	R10	positive		WWTP 3	effluent	ST120		aac(3)-IId,aadA2,blaCTX-M-15,blaTEM-1B,dfrA12,mph(A),sul1	gyrA_S83L	single_mut	Col156, Col(BS512), IncFIA, IncFIB, IncFIC(FII), IncFII, IncI1-α, IncX4	43701	93	145
3-3-3-6	R15	positive		WWTP 3	effluent	ST216		aadA2,aadB,blaCTX-M-9,sul1	gyrA_S83L	single_mut	Col440II, IncHI2, IncHI2A	93264	102	145
3-3-3-7	R04	positive		WWTP 3	effluent	ST131		aadA5,blaCTX-M-27,dfrA17,mph(A),strA,strB,sul1,sul2,tet(A)	parC_S80I, parC_E84V, parE_I529L, gyrA_S83L, gyrA_D87N	multiple_mut		191011	96	144
3-3-6-2	R15	positive		WWTP 3	effluent	ST141		blaCTX-M-1	gyrA_S83L	single_mut		628256	50	139
3-3-6-4	R13	positive		WWTP 3	effluent	ST767		blaCTX-M-15,blaTEM-1B,strA,strB,sul2,tet(B)	none	none		136457	66	141
3-3-7-1	R13	positive		WWTP 3	effluent	ST9962		aph(3')-IIa,aph(6)-Ic,blaSHV-12,QnrB19,strA,strB	parE_I355T	gene_single_mut	IncFII, IncI1-α	216460	65	140
3-3-7-2	R14	positive		WWTP 3	effluent	ST3873		aadA5,blaCTX-M-15,blaTEM-1B,dfrA17,erm(B),mph(A),QnrS1,sul1	none	gene_only	IncFII, IncI1-α	168054	99	141
3-3-7-4	R15	positive		WWTP 3	effluent	ST69		blaCTX-M-14	parC_S80I	single_mut	IncB/O/K/Z, IncFIB, IncFII, IncX1	278803	77	140
4-1-1-1	R15	positive		WWTP 4	influent	ST38	ST38 complex	blaCTX-M-15,QnrS1	none	gene_only		194369	87	145
4-1-1-2	R04	positive		WWTP 4	influent	ST4981		blaCTX-M-15,blaTEM-1B,dfrA14,QnrS1,strA,strB,sul2,tet(A)	parC_S80I, gyrA_S83L, gyrA_D87N	gene_multiple_mut	IncFIB, IncFIB(K)	126096	57	144
4-1-1-4	R14	positive		WWTP 4	influent	ST38	ST38 complex	blaCTX-M-15,blaTEM-1B,dfrA5,strA,strB,sul1,sul2	gyrA_S83L	single_mut		145490	44	145
4-1-1-5	R12	positive		WWTP 4	influent	ST10	ST10 complex	blaCTX-M-15,blaTEM-1B,dfrA14,QnrS1,strA,strB,sul2,tet(A),tet(B)	none	gene_only		146114	111	145
4-1-1-7	R06	positive		WWTP 4	influent	ST38	ST38 complex	aadA2,blaCTX-M-14,dfrA12,erm(B),mph(A),sul1	parC_S80I, gyrA_S83L, gyrA_D87Y	multiple_mut		159317	79	144
4-1-2-1	R07	positive		WWTP 4	influent	ST38	ST38 complex	blaCTX-M-14,strA,strB,sul2	parC_S80I, gyrA_S83L, gyrA_D87Y	multiple_mut	negative	69209	20	143
4-1-2-10	R12	positive		WWTP 4	influent	ST73		aadA5,blaCTX-M-1,dfrA17,sul2	none	none		287638	107	146
4-1-2-2	R05	positive		WWTP 4	influent	ST2003	ST38 complex	blaSHV-12,floR,QnrS1,strA,strB,sul2,tet(A)	parC_S80I, gyrA_S83L, gyrA_D87N	gene_multiple_mut	IncI1-α, IncX3	134785	75	144
4-1-2-3	R15	positive		WWTP 4	influent	ST131		none	parE_I529L, gyrA_S83L	double_mut		191562	79	144
4-1-2-4	R14	positive		WWTP 4	influent	ST3877	ST10 complex	none	none	none		82486	93	145
4-1-2-6	R06	positive		WWTP 4	influent	ST10	ST10 complex	aadA1,blaCTX-M-1,blaOXA-1,blaTEM-178,floR,mph(A),sul1,sul2	parC_S80I, gyrA_S83L, gyrA_D87N	multiple_mut		92171	81	144
4-1-2-8	R05	positive		WWTP 4	influent	ST10	ST10 complex	blaCTX-M-15,QnrS1,sul2,tet(A)	parC_S80I, gyrA_S83L, gyrA_D87N	gene_multiple_mut	IncFII	134465	62	144
4-1-2-9	R13	positive		WWTP 4	influent	ST93		blaTEM-1B	none	none	IncFIC(FII)	85515	109	145
4-1-5-1	R14	positive		WWTP 4	influent	ST226		blaCTX-M-15,blaTEM-1B,dfrA7,strA,strB,sul2	gyrA_S83L	single_mut	Col(BS512), IncFIB, IncFII, IncQ1	97494	79	141
4-1-5-3	R15	positive		WWTP 4	influent	ST414		blaCTX-M-14	none	none		207237	59	132
4-1-5-4	R07	positive		WWTP 4	influent	ST167	ST10 complex	blaCTX-M-15,blaTEM-1B	parC_S80I, gyrA_S83L, gyrA_D87N	multiple_mut		119195	85	140
4-1-5-8	R05	positive		WWTP 4	influent	ST10	ST10 complex	blaCTX-M-15,QnrS1,sul2,tet(A)	parC_S80I, parE_L416F, gyrA_S83L, gyrA_D87N	gene_multiple_mut	IncFII	134788	39	141
4-1-5-9	R08	positive		WWTP 4	influent	ST58		aac(3)-IIa,aac(6')Ib-cr,aadA5,blaCTX-M-15,blaOXA-1,catB3,dfrA17,mph(A),sul1,tet(B)	none	none	IncC, IncFIA, IncFIB, IncFII	120172	99	141
4-1-6-1	R14	positive		WWTP 4	influent	ST7615		none	parE_I529L, gyrA_S83L	double_mut		157782	99	141
4-1-6-10	R13	positive		WWTP 4	influent	ST182		blaCTX-M-15,QnrS1,tet(B)	none	gene_only	IncB/O/K/Z, IncFIB, IncFII	160254	68	144
4-1-6-2	R15	positive		WWTP 4	influent	ST131		blaCTX-M-15	none	none	IncFIA, IncFIB, IncFII	200979	59	139
4-1-6-3	R12	positive		WWTP 4	influent	ST69		blaCTX-M-15,blaTEM-1B,dfrA7,QnrS1,strA,strB,sul1,sul2,tet(A)	none	gene_only	IncFIA, IncFIB, IncFII, IncQ1	186199	94	141
4-1-6-6	R05	positive		WWTP 4	influent	ST10	ST10 complex	blaCTX-M-15,QnrS1,sul2,tet(A)	parC_S80I, parE_L416F, gyrA_S83L, gyrA_D87N	gene_multiple_mut	IncFII	147664	92	144
4-1-6-8	R05	positive		WWTP 4	influent	ST393		blaCTX-M-14,strA,strB,sul2	parC_S57T, parC_S80I, parE_L416F, gyrA_S83L, gyrA_D87N	multiple_mut		200623	98	145
4-1-6-9	R04	positive		WWTP 4	influent	ST410		aadA2,blaCTX-M-15,dfrA12,mph(A),sul1,tet(A)	parC_S80I, parE_S458A, gyrA_S83L, gyrA_D87N	multiple_mut		138714	104	144
4-4-2-10	R04	positive		WWTP 4	effluent	ST209	ST10 complex	aadA5,blaCTX-M-14,blaTEM-1B,dfrA17,strA,strB,sul2,tet(A)	parC_S80I, parE_S458A, gyrA_S83L, gyrA_D87N	multiple_mut	IncFIB, IncFII, IncQ1	131879	95	137
4-4-2-2	R15	positive		WWTP 4	effluent	ST88		none	none	none		188886	91	144
4-4-2-3	R13	positive		WWTP 4	effluent	ST69		blaCTX-M-15,blaTEM-1B,dfrA7,QnrS1,strA,strB,sul1,sul2,tet(A)	none	gene_only	IncFIA, IncFIB, IncFII, IncQ1	191819	62	143
4-4-2-4	R01	positive		WWTP 4	effluent	ST744	ST10 complex	aac(3)-IId,aadA5,aph(3')-Ia,blaCTX-M-14,blaTEM-1B,catA1,dfrA1,dfrA17,QnrS1,strA,strB,sul1,sul2,tet(A),tet(B)	parC_A56T, parC_S80I, gyrA_S83L, gyrA_D87N	gene_multiple_mut		128147	71	144
4-4-2-5	R04	positive		WWTP 4	effluent	ST4981		blaCTX-M-15,blaTEM-1B,dfrA14,QnrS1,strA,strB,sul2,tet(A)	parC_S80I, parE_S458A, gyrA_S83L, gyrA_D87N	gene_multiple_mut	IncFIB, IncFIB(K)	121631	50	144
4-4-2-7	R05	positive		WWTP 4	effluent	ST10	ST10 complex	aac(6')Ib-cr,aadA17,blaCTX-M-15,blaOXA-1,blaTEM-1C,catB3,lnu(F),tet(B)	parC_S80I, parE_S458A, gyrA_S83L, gyrA_D87N	multiple_mut		119054	66	144
4-4-3-1	R14	positive		WWTP 4	effluent	ST226		blaTEM-1B,dfrA7,strA,strB,sul2	gyrA_S83L	single_mut	Col(BS512), IncQ1	97442	66	145
4-4-3-10	R05	positive		WWTP 4	effluent	ST2003	ST38 complex	blaSHV-12,floR,QnrS1,strA,strB,sul2,tet(A)	parC_S80I, gyrA_S83L, gyrA_D87N	gene_multiple_mut	IncX3	129155	81	145
4-4-3-2	R12	positive		WWTP 4	effluent	ST58		blaCTX-M-15,blaTEM-1B,dfrA14,dfrA5,QnrS1,strA,strB,sul2,tet(A)	none	gene_only	IncFIB, IncFII, IncQ1	111882	70	144
4-4-3-3	R15	positive		WWTP 4	effluent	ST2354		blaCTX-M-14	none	none		174543	41	144
4-4-3-5	R04	positive		WWTP 4	effluent	ST410		aac(6')Ib-cr,aadA5,blaCTX-M-15,blaOXA-1,catB3,dfrA17,mph(A),sul1,tet(A)	parC_S80I, gyrA_S83L, gyrA_D87N	multiple_mut		162363	52	144
4-4-3-6	R13	positive		WWTP 4	effluent	ST182		tet(B)	none	none	IncFIB, IncFII	133430	103	145
4-4-6-1	R01	positive		WWTP 4	effluent	ST90		aac(3)-IId,aac(6')Ib-cr,blaCTX-M-1,blaOXA-1,blaTEM-1B,dfrA17,mph(A),strA,strB,sul2,tet(B)	parC_S80I, parE_S458A, gyrA_S83L, gyrA_D87N	multiple_mut	IncFIA, IncFIB, IncFII, IncN, IncQ1, IncY	188909	102	144
4-4-6-10	R13	positive		WWTP 4	effluent	ST93		blaCTX-M-14,blaTEM-1B,tet(A)	none	none	IncFIB, IncFIC(FII), IncI1-α	92379	111	143
4-4-6-2	R04	positive		WWTP 4	effluent	ST209	ST10 complex	aadA5,blaCTX-M-14,blaTEM-1B,dfrA17,strA,strB,sul2,tet(A)	parC_S80I, parE_S458A, gyrA_S83L, gyrA_D87N	multiple_mut	IncFIB, IncFII, IncQ1	132447	79	144
4-4-6-4	R15	positive		WWTP 4	effluent	ST540		blaCTX-M-14	none	none		122454	69	144
4-4-6-7	R16	negative	3GCREC confirmed	WWTP 4	effluent	ST359		aadA1,aadA2,blaCMY-4,blaTEM-1B,cmlA1,sul3	parC_S80I, parC_E84K, gyrA_S83L, gyrA_D87N	multiple_mut		128256	107	144
4-4-6-9	R14	positive		WWTP 4	effluent	ST10	ST10 complex	aadA1,blaCTX-M-15,catA1,dfrA1,QnrS1,sul1	none	gene_only		143306	101	144
4-4-7-1	R12	positive		WWTP 4	effluent	untypable		aadA1,blaCTX-M-15,blaTEM-1B,dfrA1,QnrS1,sul1,sul2,tet(B)	none	gene_only		16296	15	144
4-4-7-10	R07	positive		WWTP 4	effluent	ST131		blaCTX-M-15	parC_S80I, parC_E84V, parE_I529L, gyrA_S83L, gyrA_D87N	multiple_mut		159142	78	140
4-4-7-2	R01	positive		WWTP 4	effluent	ST90		aac(3)-IId,aac(6')Ib-cr,blaCTX-M-1,blaOXA-1,blaTEM-1B,dfrA17,mph(A),strA,strB,sul2,tet(B)	parC_S80I, parE_S458A, gyrA_S83L, gyrA_D87N	multiple_mut	IncFIA, IncFIB, IncFII, IncN, IncQ1, IncY	199263	86	144
4-4-7-3	R12	positive		WWTP 4	effluent	ST4138		blaCTX-M-27,blaTEM-1B,dfrA14,strA,strB,sul2	none	none		126702	86	144
4-4-7-4	R13	positive		WWTP 4	effluent	ST182		blaCTX-M-15,QnrS1,tet(B)	none	gene_only	IncB/O/K/Z	160256	77	144
4-4-7-5	R14	positive		WWTP 4	effluent	ST38	ST38 complex	aadA1,blaCTX-M-14b,blaTEM-1B,dfrA1,strA,strB,sul2	none	none		165983	100	145
4-4-7-6	R02	positive		WWTP 4	effluent	ST88		aac(3)-IVa,aadA24,aadB,aph(4)-Ia,blaCTX-M-1,blaOXA-1,floR,mph(A),strA,strB,sul1,sul2	parC_S80I, parE_S458A, gyrA_S83L, gyrA_D87N	multiple_mut		159169	42	140
4-4-7-9	R08	positive		WWTP 4	effluent	ST58		aac(3)-IIa,aac(6')Ib-cr,aadA5,blaCTX-M-15,blaOXA-1,catB3,dfrA17,mph(A),sul1,tet(B)	none	none	IncC, IncFIA, IncFIB, IncFII	120278	98	140
