# Supplementary material for: High Genetic Diversity in Third-Generation Cephalosporin-Resistant Escherichia coli in Wastewater Systems of Schleswig-Holstein
Source: Pathogens. 2024 Jan 20;13(1):90. doi: 10.3390/pathogens13010090 (PMC10820474; doi:10.3390/pathogens13010090)
Supplement: Supplementary file 1 [file pathogens-13-00090-s001.zip › supplementary table 4 revision.xlsx]

## Sheet: 240111 Statistik Fisher exact m
group1	group2	n	estimate	p	conf.low	conf.high	method	alternative	p.adj	p.adj.signif
double_mut	gene_multiple_mut	18	0	2.29e-05	0	0.115051	Fisher's Exact test	two.sided	5.34e-05	****
double_mut	gene_only	43	0	1	0	18.0371	Fisher's Exact test	two.sided	1	ns
double_mut	gene_single_mut	16	0	0.375	0	23.4001	Fisher's Exact test	two.sided	0.525	ns
double_mut	multiple_mut	53	0	5.64e-10	0	0.0325151	Fisher's Exact test	two.sided	2.96e-09	****
double_mut	none	57	0	1	0	Inf	Fisher's Exact test	two.sided	1	ns
double_mut	single_mut	35	0	1	0	97.3532	Fisher's Exact test	two.sided	1	ns
gene_multiple_mut	gene_only	41	Inf	4.71e-07	12.7563	Inf	Fisher's Exact test	two.sided	1.65e-06	****
gene_multiple_mut	gene_single_mut	14	Inf	0.003	2.33963	Inf	Fisher's Exact test	two.sided	0.0063	**
gene_multiple_mut	multiple_mut	51	Inf	1	0.00478597	Inf	Fisher's Exact test	two.sided	1	ns
gene_multiple_mut	none	55	Inf	8.21e-10	43.882	Inf	Fisher's Exact test	two.sided	3.45e-09	****
gene_multiple_mut	single_mut	33	Inf	6.48e-07	13.3847	Inf	Fisher's Exact test	two.sided	1.94e-06	****
gene_only	gene_single_mut	39	0.335524	0.403	0.0146489	22.8006	Fisher's Exact test	two.sided	0.529	ns
gene_only	multiple_mut	76	0.00209668	8.43e-18	6.10352e-05	0.0209094	Fisher's Exact test	two.sided	8.85e-17	****
gene_only	none	80	Inf	0.167	0.269855	Inf	Fisher's Exact test	two.sided	0.292	ns
gene_only	single_mut	58	1.5372	1	0.075796	95.0466	Fisher's Exact test	two.sided	1	ns
gene_single_mut	multiple_mut	49	0.0075595	1.85e-05	0.000110055	0.123169	Fisher's Exact test	two.sided	4.86e-05	****
gene_single_mut	none	53	Inf	0.113	0.200855	Inf	Fisher's Exact test	two.sided	0.216	ns
gene_single_mut	single_mut	31	4.47215	0.355	0.0510217	390.541	Fisher's Exact test	two.sided	0.525	ns
multiple_mut	none	90	Inf	5.05e-25	159.221	Inf	Fisher's Exact test	two.sided	1.06e-23	****
multiple_mut	single_mut	68	621.725	4.07e-16	49.3092	4503599627370490	Fisher's Exact test	two.sided	2.85e-15	****
none	single_mut	72	0	0.347	0	20.7448	Fisher's Exact test	two.sided	0.525	ns
